# Supplementary material for: Lineage does not regulate the sensory synaptic input of projection neurons in the mouse olfactory bulb
Source: eLife. 2019 Aug 27;8:e46675. doi: 10.7554/eLife.46675 (PMC6744224; doi:10.7554/eLife.46675)
Supplement: Figure 3—source data 1. [file elife-46675-fig3-data1.xlsx]

## Sheet: Real NNDs from OB clones E10.5
		Sanchez-Guardado and Lois
		Lineage does not regulate the sensory synaptic input of projection neurons in the mouse olfactory bulb
		Figure 3 - source data
		Figure 3E
		Real NNDs from OB clones (E10.5)
		OB clone #1	OB clone #2	OB clone #3	OB clone #4	OB clone #5	OB clone #6	OB clone #7	OB clone #8	OB clone #9	OB clone #10	OB clone #11	OB clone #12	OB clone #13	OB clone #14
		263.487	225.746	255.297	67.5758	79.4	156.923	349.182	267.045	280.036	213.795	185.921	315.418	582.534	322.152
		209.502	134.507	369.452	67.5758	79.4	262.908	518.225	286.398	256.716	214.506	185.921	504.657	423.617	322.152
		127.027	66.608	110.195	260.356	329	227.316	317.519	286.398	280.036	234.4	325.623	453.644	229.304	266.758
		209.502	66.608	110.195	169.025	156.9	416.98	974.868	276.075	160.312	188.507	229.19	405.516	229.304	266.758
		127.027	121.844	149.67	169.025	156.9	156.077	237.166	498.762	160.312	119.986	229.19	175.765	240.952	415.861
		123.795	155.703	217.203	596.063	311	329.163	397.4	505.461	556.855	409.41	429.48	316.584	423.879	346.628
		123.795	155.703	364.979	289.865	311	363.28	187.489	350.067	365.846	119.986	200.375	175.765	423.617	304.969
		270.627	134.507	149.67	256.802	451.2	156.923	248.923	508.62	252.464	213.795	324.115	392.709	117.455	268.601
		164.496	332.663	133.075	73.6391	317.9	370.483	187.489	267.045	275.643	530.205	325.623	315.418	212.445	270.983
		356.039	63.437	133.075	73.6391	513.4	71.4232	261.141	370.628	234.621	234.4	533.08	379.211	117.455	442.144
		270.627	42.3841	74.4066	330.671	836.7	215.225	237.166	401.468	490.183	214.506	349.885	402.514	187.745	251.583
		151.371	42.3841	460.047	126.319	68.8	364.555	248.923	276.075	146.3	332.111	200.375	402.514	298.099	439.801
		159.024	299.344	191.638	256.802	68.8	365.547	349.182		234.621	366.825	532.063	392.709	212.445	297.7
		84.9386	332.663	191.638	126.319	1087.8	580.571	291.352		146.3	207.722	214.782	353.158	187.745	95.8768
		84.9386	655.927	322.043	300.038		156.077	214.575		459.976	207.722	407.9	353.158	286.76	95.8768
		151.371	655.927	74.4066	228.481		193.188	218.049		112.707	272.186	278.949	638.38	351.515	304.969
		134.14		65.9081	183.813		628.774	291.352		112.707	332.111	214.782	379.211	286.76	251.583
		208.862		65.9081	385.478		193.188	413.241		490.183	293.139	278.949	381.961	298.099	156.811
		174.257		121.74	219.154		262.908	974.868			263.591	409.25		296.387	227.507
		208.862		300.308	183.813		227.316				263.591	528.418		459.004	243.245
		165.231		226.79	228.481		308.654				293.139			143.907	221.122
		165.231		78.5177	346.953		71.4232				203.368			197.077	156.811
		755.391		258.847			370.483				266.125			313.726	92.925
		153.54		78.5177							516.005			243.227	92.925
		153.54		135.818							226.817			177.558	345.106
		602.449		226.79							203.368			177.558	135.651
				182.136							293.294			243.836	351.938
				645.28							488.954			322.814	135.651
											226.817			255.817	345.106
														143.907	307.048
														255.817	145.824
														239.655	145.824
															665.981

## Sheet: Simulated random NNDs OB E10.5 
		Sanchez-Guardado and Lois
		Lineage does not regulate the sensory synaptic input of projection neurons in the mouse olfactory bulb
		Figure 3 - source data
		Figure 3E
		Simulated random NNDs OB (E10.5)
		Simulated Random NNDs clone #1							Simulated Random NNDs clone #2
		526.856	507.238	408.266	75.369	292.856	122.06	189.391	794.829	577.932	368.594	453.121	683.37	646.476	372.262	421.02	549.599	135.818	866.894	200.71	236.072	649.581	150.261	497.781	455.387	886.649	190.982	504.67	207.192	401.425	574.436	902.11	306.311	249.953	582.237	436.086	645.475	350.002	513.357	984.135	375.809	64.6052	455.904	689.128	600.074	87.5376	384.086	379.181	373.609
		526.856	109.329	385.181	297.18	681.445	435.524	825.559	398.395	783.761	348.622	365.419	554.461	423.929	114.389	406.965	194.495	202.008	506.26	35.8823	398.428	151.183	516.191	252.371	443.971	158.907	564.303	544.921	264.806	247.461	641.034	254.293	179.159	517.916	275.038	633.359	645.475	619.437	569.792	270.462	319.368	326.121	236.029	141.957	530.848	361.118	788.387	716.007	381.747
		663.853	668.061	54.0072	230.932	439.819	807.422	240.736	233.982	554.06	276.894	929.942	153.29	400.363	871.788	392.567	215.438	522.126	195.814	186.913	249.192	276.933	454.404	563.373	503.538	169.684	733.437	58.1224	261.521	702.764	26.417	254.293	741.955	968.578	653.378	397.051	356.821	632.184	189.088	460.442	113.235	405.025	654.485	553.727	154.355	193.56	180.881	421.301	292.304
		342.713	658.589	110.427	276.293	643.874	337.331	380.892	659.857	456.864	292.312	297.282	339.081	207.649	926.673	315.139	519.526	127.513	307.694	201.237	329.855	276.933	75.0546	160.074	444.694	642.118	245.134	206.864	232.212	247.461	689.938	375.034	1196.27	274.756	629.787	537.934	356.821	321.842	682.966	684.502	491.008	350.111	158.134	455.687	278.375	377.591	405.667	385.823	450.902
		392.222	658.279	800.6	177.669	352.574	418.837	152.796	189.932	240.319	276.894	393.86	153.29	423.929	806.536	374.941	320.213	417.259	513.601	186.913	178.107	359.761	135.963	360.978	503.538	607.56	263.482	372.323	565.306	412.789	451.562	390.799	221.24	534.188	712.672	315.396	811.69	190.997	269.496	529.158	322.979	87.5209	804.277	429.133	154.355	274.58	253.694	379.181	292.304
		248.235	658.279	466.858	290.877	352.574	711.474	463.371	527.226	598.527	348.622	809.655	277.489	142.955	468.079	247.433	269.393	254.348	133.844	350.101	286.706	513.72	261.1	310.059	444.694	424.031	294.416	813.934	232.212	664.472	476.427	580.933	360.917	274.756	218.136	711.613	575.692	585.456	123.184	68.8866	444.902	326.121	804.277	49.1511	423.576	299.707	509.175	250.966	381.747
		494.463	513.106	281.166	481.609	252.561	303.147	59.9482	560.323	577.932	360.319	297.282	780.792	415.535	476.056	344.03	570.225	127.513	70.2731	614.256	170.807	494.333	432.715	310.059	313.327	68.1662	607.27	260.719	555.642	189.336	689.938	580.933	568.101	189.585	797.495	676.673	206.641	422.071	604.812	352.26	93.7101	87.5209	344.143	534.524	600.074	274.58	211.383	261.722	608.064
		374.154	441.175	133.764	367.718	292.856	244.404	334.072	398.395	489.7	454.817	791.676	285.325	142.955	316.739	329.786	211.69	417.259	347.595	348.947	169.547	561.098	655.83	268.312	313.327	192.958	235.117	707.398	293.037	507.376	531.068	613.322	676.636	249.953	582.237	765.391	900.016	635.497	425.969	333.862	113.235	67.7481	654.485	351.369	390.281	310.982	180.881	611.545	693.923
		490.475	313.777	392.168	613.473	117.216	303.931	152.796	560.323	712.999	953.744	880.031	339.081	207.649	114.389	420.288	1087.28	202.008	77.968	503.541	432.371	781.137	71.7425	554.373	151.487	158.907	294.416	58.1224	545.09	397.672	451.562	498.228	221.24	753.518	203.703	1073.31	206.641	712.228	147.574	416.465	444.902	679.251	381.369	49.1511	504.255	87.5376	484.856	589.6	161.558
		398.769	269.59	358.747	687.865	247.375	115.578	292.828	698.333	44.5917	292.312	199.538	780.792	241.953	680.27	344.03	712.119	280.854	49.0378	193.784	291.816	290.27	626.255	664.242	369.452	593.179	190.982	533.01	768.575	664.472	834.914	375.034	693.994	143.634	778.486	911.765	230.992	451.487	248.016	386.382	1377.69	129.955	236.029	482.473	918.383	638.389	184.148	1373.59	172.225
		490.982	441.175	550.316	468.766	372.158	801.828	276.809	659.857	489.7	1297.18	453.121	277.489	1038.92	476.056	263.745	620.68	135.818	295.008	579.873	465.307	141.833	466.547	668.73	510.682	169.684	404.926	501.398	264.806	310.418	26.417	498.228	693.994	531.875	547.026	315.396	369.982	350.709	123.184	333.862	93.7101	67.7481	687.016	439.519	297.067	377.591	537.544	393.475	259.151
		246.89	392.733	178.659	687.773	252.561	501.762	208.468	189.932	598.527	440.461	365.419	377.713	241.953	372.262	315.139	215.438	259.74	294.41	170.552	236.072	374.005	419.402	567.744	320.246	403.98	235.117	546.575	775.705	189.336	531.068	806.161	179.159	803.651	203.703	329.217	394.64	451.487	395.718	386.382	373.927	372.746	280.02	439.164	504.255	450.378	218.368	298.038	230.684
		478.625	489.096	484.145	276.293	659.392	337.331	838.277	717.02	456.864	438.036	761.311	285.325	400.363	806.536	449.742	313.256	522.126	77.968	622.294	443.247	284.165	135.963	827.195	438.858	192.958	532.992	206.864	207.192	397.672	1001.25	729.054	520.71	143.634	218.136	397.051	230.992	321.842	569.18	352.26	336.629	372.746	296.9	216.157	278.375	412.502	218.368	377.86	230.684
		246.89	313.777	54.0072	624.637	296.927	289.939	360.205	698.333	44.5917	568.837	199.538	377.713	373.715	468.079	429.405	274.46	393.855	307.694	65.7539	341.186	287.294	346.793	661.791	151.487	403.98	636.062	379.115	261.521	412.789	709.281	390.799	470.412	517.916	547.026	436.086	640.316	296.183	495.429	118.184	319.368	350.111	264.794	701.657	297.067	618.326	537.544	250.966	364.274
		360.983	784.5	335.349	597.168	429.916	244.404	189.391	233.982	249.289	360.319	831.233	942.435	443.381	306.175	403.708	114.247	536.681	70.2731	170.552	169.547	284.165	71.7425	268.312	474.604	68.1662	1034.99	379.115	511.785									855.005	425.969	417.954	446.276	195.976	292.535	482.473	672.364	910.135	257.635	393.475	161.558
		248.235	513.106	392.168	483.383	296.927	303.929	334.072	923.587	240.319	845.58	393.86	529.123	667.927	424.063	421.02	147.976	247.998	169.33	65.7539	586.023	299.289	419.402	252.371	558.931	135.713	238.143	512.058	483.268									296.183	269.496	416.465	375.809	405.025	296.9	429.133	530.848	354.794	184.148	261.722	259.151
		339.174	321.26	385.181	436.482	339.949	317.911	764.051								329.786	492.897	128.046	169.33	348.947	249.192	151.183	432.715	545.195	320.246	557.246	569.815	646.831	608.553									190.997	419.834	401.972	373.927	195.976	264.794	504.784	844.186	412.502	211.383	589.6	370.968
		448.277	490.746	427.311	158.692	247.375	152.993	360.205								199.019	211.69	254.348	500.11	169.481	339.755	142.737	626.255	281.291	737.603	719.065	245.134	504.67	819.377									669.756	219.236	545.647	397.977	569.833	262.959	455.687	582.532	509.022	484.856	377.86	373.609
		413.26	176.794	489.484	337.516	378.159	115.578	487.848								199.019	269.393	128.046	247.645	510.125	465.307	561.283	487.061	388.944	613.145	128.326	569.815	372.323	251.983									447.535	189.088	81.2373	730.769	129.955	280.02	216.157	390.281	351.745	253.694	420.33	489.31
		857.711	109.329	358.747	75.369	523.361	303.746	78.135								261.428	147.976	409.845	49.0378	323.827	341.186	328.766	991.693	828.383	474.604	110.905	238.143	814.815	545.09									350.709	569.18	81.2373	322.979	303.322	262.959	351.369
		342.713	397.286	335.349	337.516	492.639	289.939	380.892								559.933	320.213	322.602	294.934	149.911	170.807	494.333	75.0546	388.944	369.452	496.654	263.482	697.215	251.983									585.456	613.807	68.8866	192.317	347.632	417.047	439.519
		490.475	176.794	509.651	608.149	354.335	72.473	59.9482								199.383	425.961	393.855	202.108	35.8823	339.755	653.369	378.712	160.074	558.931	110.905	460.05	546.575	745.372									350.002	219.236	270.462	491.008	64.6052	344.143	652.32
		413.26	304.43	473.118	230.932	117.216	418.837	276.809								397.803	123.99	282.771	202.108	356.909	178.107	142.737																766.743	147.574	401.972	192.317	350.976	158.134	396.965
		339.174	319.575	178.659	741.909	339.949	152.993	78.135								199.383	198.681	247.998	513.601	169.481	286.706	141.833
		217.885	361.627	519.025	388.316	619.855	72.473	240.736								549.832	313.256	419.879	468.146	520.999	452.608	508.26
		217.885	489.096	444.887	158.692	439.819	811.726	699.125								247.433	123.99	485.871	295.008	193.784	570.258	647.863
																507.219	114.247	436.782	347.595	323.827	654.562	299.289
																261.428	198.681	666.153	209.76	510.125	432.371	376.156
[truncated: 52 more columns]

## Sheet: Real NNDs neocortex clonesE10.5
		Sanchez-Guardado and Lois
		Lineage does not regulate the sensory synaptic input of projection neurons in the mouse olfactory bulb
		Figure 3 - source data
		Figure 3E
		Real NNDs from neocortex clones (E10.5)
		clone #1	clone #2	clone #3	clone #4	clone #5	clone #6
		97.7997	105.575	74.7002	72.8989	82.193	62.7822
		97.7997	70.7164	91.5711	86.3373	193.954	67.1591
		166.689	122.135	101.254	75.0685	94.1869	47.5812
		39.7794	70.7164	28.5528	110.046	47.6314	47.5812
		39.7794	91.455	33.1838	50.0636	47.6314	34.1861
		46.6506	79.418	35.668	50.0636	82.9343	67.3166
		26.317	87.1073	26.6745	67.7408	159.368	34.1861
		26.317	22.5462	41.8668	121.622	134.015	63.837
		45.8359	22.5462	16.1253	75.0685	36.3595	31.2242
		56.2487	79.418	16.1253	26.0974	36.3595	31.2242
		25.6298	24.7904	16.7137	26.0974	77.5039	53.6959
		25.6298	30.3648	16.7137	143.344	110.604	53.6959
		55.6929	30.0837	23.9026	69.2172	70.1004	27.5214
		86.0731	30.5496	28.5528	86.7831	22.4619	27.5214
		55.6929	52.4753	24.5043	67.7408	22.4619	62.7822
		95.6749	52.4753	24.5043	48.7818	104.167	36.2201
		114.099	62.5909	24.7025	48.7818	131.139	36.2201
		52.5951	79.4233	60.0533	101.379	123.722	69.2798
		80.9055	79.4233	101.822	62.5057	77.5039	49.3632
		55.8693	60.1807	60.0533	62.0416	115.871	70.5484
		55.8693	52.7145	72.1028	30.9035	42.7902	69.4124
		47.1573	30.0837	91.5711	30.9035	70.1004	73.2822
		47.1573	119.591	63.9165	26.2989	114.923	45.1892
		27.0036	191.984	55.8909	26.2989	90.849	49.3632
		27.0036	53.461	55.8909	96.5024	42.7902	50.7815
		28.1752	60.5949	55.5435	111.957	86.8099	50.7815
		45.1693	61.0078	58.7247	91.2446	144.455	68.5042
		45.1693	36.5643	23.4452	57.5191	94.5264	121.448
		51.6855	40.5891	30.0151	95.5819	34.9646	58.9728
		30.1205	55.446	44.1088	76.1095	34.9646	52.5599
		30.1205	116.081	28.565	28.9666	134.635	80.2683
		72.8754	106.979	28.565	28.9666	57.9842	61.4313
		53.401	24.7904	29.8797	47.5344	43.463	57.9632
		52.5951	49.3893	20.2978	68.7827	93.8973	94.5184
		24.8761	27.2574	20.2978	87.5957	61.0297	45.1892
		24.8761	27.2574	45.5699	44.9295	49.7276	72.0451
		62.6494	53.9019	45.9015	44.9295	75.8146	72.0451
		34.7791	55.446	41.6152	43.16	96.5894	51.8158
		34.7791	45.3563	22.1539	43.16	67.6008	94.5184
		22.2557	51.3916	22.1539	74.3722	101.659	58.841
		40.6245	45.3563	54.4743	68.3565	51.1437	76.0162
		15.4807	60.5949	66.8193	68.3565	80.9626	40.172
		15.4807	98.563	34.8142	90.0739	44.7952	149.039
		20.9682	101.398	34.8142	74.3722	67.6008	95.6688
		22.2557	85.0324	35.8229	138.382	51.4389	55.5039
		24.7072	116.997	35.3229	48.3554	51.4389	40.172
		23.2518	53.7975	35.3229	48.3554	62.7544	51.4566
		23.091	65.0792	37.4151	78.9066	102.547	58.841
		23.091	64.0885	52.3366	49.3278	44.7952	74.0157
		35.3585	61.0412	61.0464	35.1759	62.7544	58.4954
		64.7231	112.066	85.0328	49.3278	51.1437	45.6492
		21.7416	38.486	35.8229	78.9066	82.6741	56.4444
		21.7416	38.486	145.198	74.4122	21.8706	55.5039
		99.5236	53.7975	54.4743	39.346	21.8706	45.6492
		25.5204	63.7215	67.7144	37.6491	28.2889	85.7583
		25.5204	29.0248	67.7144	35.1759	56.2436	39.765
		38.8688	21.9276	55.1405	75.8186	28.9059	62.0544
		38.8688	21.9276	50.9729	106.474	70.983	24.6972
		68.2302	28.7677	58.4343	129.413	70.983	51.7257
		62.6494	28.7677	95.643	115.653	42.3997	87.6088
		23.2375	59.5085	55.3311	97.1057	38.555	154.427
		23.2375	62.0233	44.6675	115.653	28.2889	121.62
		31.4992	20.4953	39.8904	97.1057	41.3053	39.765
		31.4992	20.4953	39.8904	96.5024	60.9782	51.7257
		57.8397	107.858	37.5841	122.089	38.555	38.0593
		51.1442	63.4842	24.2731	79.6063	85.4412	24.6972
		51.1442	80.9113	24.2731	79.4105	25.5704	45.9745
		88.5138	23.2464	33.6672	75.8186	25.5704	34.9951
		88.8102	28.4085	33.6672		25.7885	34.9951
		86.9148	23.2464	58.7787		25.7885	60.2336
		68.2302	28.4085	21.7086		108.556	60.2453
		41.1182	78.4726	38.5462		30.2623	60.2381
		41.1182	85.6083	113.814		30.2623	34.9947
		65.8456	85.6083	47.1709		79.8986	34.9947
		65.8456		43.4101		90.2864	44.471
		81.8333		52.6498		102.992	60.2453
		39.4613		60.3581		118.114	60.2381
		60.4789		33.4176		90.2864	77.7354
		50.4788		33.4176		106.838	41.0124
		47.0517		34.9673		82.193	58.5753
		47.0517		49.1801		93.9198	47.0953
		28.5025		21.7086		91.8473	37.1978
		28.5025		106.376			41.0124
		39.4613		59.2416			80.7063
		75.8916		41.3593			61.8849
		39.4786		62.0085			50.7643
		39.4786		72.298			37.1978
		79.2092		41.3593			28.4725
		75.6963		39.6078			54.7036
		29.9463		39.6078			61.2851
		29.9463		64.6868			28.4725
		337.009		67.5063			29.2671
		48.8081		53.8504			27.2065
		48.8081		22.3514			27.2065
		20.7009		22.3514			67.4128
		20.468		27.3775			29.2671
		20.468		27.3775			53.5326
				96.2149			89.8048
				55.5545			70.2434
				56.4602			73.5644
				61.3344			53.5326
				55.5545			44.3545
				32.1199			44.3545
				32.1199			58.7228
				36.4826
				61.3344
				49.0685
				36.4826
				53.4693
				50.448
				42.2755
				32.1285
				32.1285
				32.5266
				36.7687
				42.5935
				45.6653
				28.9488
				28.9488
				32.7641
				22.5982
				22.5982
				60.1387
				46.2489
				35.7002
				32.7641
				71.309
				130.792
				71.309
				80.6838
				80.6838

## Sheet: Random NNDs Neocortex E10.5
		Sanchez-Guardado and Lois
		Lineage does not regulate the sensory synaptic input of projection neurons in the mouse olfactory bulb
		Figure 3 - source data
		Figure 3E
		Simulated random NNDs Neocortex (E10.5)
		Simulated Random NNDs clone #1																	Simulated Random NNDs clone #2																	Simulated Random NNDs clone #3
		234.64	64.3632	123.732	208.937	173.389	72.9966	239.651	58.8922	81.2278	63.6233	151.307	250.902	78.5192	90.7106	227.659	132.497	119.953	115.839	277.159	49.7587	103.375	225.708	187.588	103.621	187.3	136.279	156.473	99.9581	62.2639	30.0932	236.789	181.44	114.353	208.819	126.926	248.768	240.308	132.817	117.384	81.6084	79.0719	36.8214	124.475	116.416	109.594	94.0596	97.8271	82.4049
		128.254	227.542	132.604	91.4855	124.802	143.919	119.272	69.8324	94.8204	130.882	186.444	66.8838	112.491	153.019	159.877	143.32	76.9511	199.441	96.0104	216.356	103.375	271.825	144.908	166.687	172.771	172.878	43.2476	114.632	187.605	208.096	234.162	138.524	110.904	152.444	125.174	92.1966	74.7095	181.921	108.968	110.79	138.898	253.515	105.945	106.166	93.2053	124.925	95.0611	71.5566
		116.676	77.4853	66.5801	99.8701	110.169	103.376	141.33	194.877	77.9368	134.121	147.381	133.408	127.823	89.444	59.3034	55.4025	153.588	98.4926	201.099	147.233	157.44	189.207	30.0173	128.954	111.413	116.116	107.173	132.998	233.494	163.1	115.816	197.206	260.709	89.6933	185.13	73.5522	104.409	113.104	100.624	81.8693	100.207	147.394	113.022	117.777	147.809	106.791	108.247	121.28
		58.5907	156.354	114.007	154.215	138.001	78.7219	117.074	266.687	156.908	118.181	84.2351	212.8	65.4943	127.384	162.009	142.228	113.229	155.622	151.967	152.085	162.47	146.798	145.781	108.069	284.494	162.488	113.823	191.942	157.788	126.084	222.69	94.0865	171.027	134.171	50.3242	64.8251	69.9459	40.1125	144.448	149.444	119.531	112.462	78.2663	105.398	163.473	176.623	92.1646	94.9002
		159.314	64.3632	118.028	115.562	136.912	49.3098	128.244	167.197	157.963	182.217	110.928	57.7317	55.0441	130.836	136.174	222.78	181.931	206.648	182.053	100.01	222.584	181.116	195.114	83.6885	138.31	159.958	206.749	305.619	61.7903	122.382	107.345	174.582	151.5	99.1995	147.799	51.877	117.021	169.531	82.1478	67.7586	138.898	144.514	218.874	48.3468	141.236	119.257	120.219	103.875
		222.847	59.3125	198.807	84.6521	98.7291	25.4261	134.273	133.64	202.806	124.72	59.2891	121.758	145.234	130.836	23.0526	112.072	180.464	140.745	103.254	197.145	274.164	203.872	70.709	138.793	146.673	189.994	125.306	104.054	38.395	157.545	145.884	116.654	135.873	76.1188	176.098	280.982	133.164	183.364	182.233	107.083	124.529	173.793	170.716	172.432	208.309	56.8425	211.93	100.575
		128.524	166.266	176.592	97.598	149.84	46.0155	177.448	145.15	72.2922	107.236	113.956	123.808	133.075	76.6262	60.6353	102.214	87.2151	141.558	182.053	170.172	99.0684	109.891	186.557	113.652	142.718	82.5412	109.792	78.8101	151.854	153.523	106.369	148.299	151.5	203.664	218.306	165.561	115.653	63.6647	101.777	57.8944	98.0181	193.051	193.057	151.258	95.9029	79.4229	108.922	103.875
		86.3824	96.7553	151.514	132.265	92.5131	83.4417	118.173	60.8454	100.989	125.726	176.832	170.001	102.072	118.268	96.0567	102.566	64.6478	65.3908	182.533	95.3484	223.472	168.217	172.016	150.939	219.866	116.116	127.821	49.0122	138.888	175.104	151.747	174.559	144.424	56.0001	128.483	64.856	169.324	190.685	124.326	93.9766	68.6647	69.9548	134.503	99.792	155.838	99.916	135.516	211.874
		238.28	199.387	118.566	146.355	59.2281	141.61	126.205	255.646	87.7819	210.323	84.2351	181.609	79.2011	152.554	173.805	20.0213	169.095	221.211	178.867	149.093	149.741	147.11	144.908	178.913	81.9814	91.082	138.826	263.469	114.564	142.174	77.045	115.082	50.6597	176.134	107.768	153.677	138.635	127.113	83.0505	130.846	59.7701	111.235	87.4743	105.398	109.594	65.2941	178.996	127.5
		173.885	77.4853	66.5801	119.123	198.685	185.891	100.728	68.177	143.228	95.0419	118.205	117.971	65.4943	163.456	166.105	100.458	112.692	88.0958	81.0422	190.042	41.4365	239.01	104.742	123.061	203.472	57.8816	119.038	162.752	109.835	45.464	107.345	178.188	186.002	200.042	80.8448	203.22	176.651	190.245	147.417	139.146	106.851	70.8897	75.0972	91.9058	116.269	122.734	211.93	51.44
		189.53	114.553	137.601	136.816	110.384	141.61	132.544	169	112.111	67.5085	106.001	85.2007	113.518	257.195	190.291	215.56	119.358	202.068	100.918	85.3672	187.455	111.104	70.709	86.5462	113.505	91.082	140.421	85.5336	38.395	30.0932	106.369	205.291	225.752	170.681	86.506	77.1556	115.653	167.951	134.175	74.4331	127.256	73.441	125.233	132.121	60.1593	134.077	72.0036	86.1388
		290.559	188.544	87.378	149.915	83.0657	191.339	100.728	76.0101	90.574	156.937	70.7039	152.075	67.7263	111.301	171.866	142.357	92.7295	115.839	201.228	188.476	119.142	88.5652	162.619	127.143	172.771	79.8702	244.948	66.8132	176.594	99.0994	175.257	85.152	160.874	163.673	53.5389	207.86	67.1849	163.452	157.055	99.302	99.4839	98.4208	73.9345	94.4486	154.132	143.881	71.0318	83.403
		169.35	105.349	144.123	62.9065	91.4205	118.359	130.869	91.7442	107.355	107.236	87.0021	166.709	103.023	148.078	109.569	155.853	148.802	162.399	148.288	197.145	68.634	71.25	104.965	79.6253	150.952	200.239	158.024	118.377	235.234	157.545	83.2168	49.3419	233.076	86.2524	99.4915	188.581	82.0708	172.991	72.2971	193.555	107.108	61.9994	107.246	163.088	95.9029	80.2327	74.2689	99.5468
		116.518	154.804	208.239	106.313	93.3604	107.566	152.114	50.5651	101.134	130.882	217.92	60.0117	95.8408	195.09	45.6554	189.74	82.1734	113.174	133.198	257.852	115.641	109.891	305.115	120.242	70.5108	186.567	158.024	49.0122	135.802	125.861	137.245	80.5926	229.736	89.6933	213.527	171.478	184.562	59.8822	182.233	131.3	157.069	134.852	12.6398	98.1505	146.902	105.516	77.1265	70.7187
		123.279	295.898	163.844	219.631	146.399	117.619	70.948	62.9327	30.4494	178.996	176.794	110.15	32.0487	46.1997	43.2693	110.223	138.022	126.334	95.858	136.057	99.0684	191.061	104.594	148.318	75.9173	159.973	125.344	305.162	74.7417	133.29	153.218	155.487	85.4666	170.657	191.571	99.0436	122.526	66.6499	85.9473	156.305	53.7828	81.9003	198.017	165.701	79.4084	77.0529	159.797	96.6509
		178.976	199.726	112.707	54.8852	274.054	191.695	193.098	73.8569	100.989	129.689	194.837	169.767	92.3667	91.9561	252.027	142.383	152.118	125.129	100.918	188.476	251.444	237.882	121.471	173.506	141.629	162.629	323.605	134.785	180.643	45.464	165.368	109.693	85.954	206.824	104.389	109.086	125.597	167.039	168.986	52.5257	59.4145	171.022	165.7	96.3361	92.1228	108.045	91.8857	150.908
		130.131	193.457	208.907	194.356	203.418	167.29	204.86	145.117	168.178	132.122	82.4408	121.758	113.518	61.6275	50.359	232.939	202.988	109.92	133.198	133.132	91.3375	181.116	87.8579	145.684	118.469	250.674	113.823	88.4642	149.476	361.156	171.266	87.5242	122.876	113.418	159.55	177.133	41.7013	46.4336	136.853	121.205	140.274	97.5679	115.626	142.554	127.393	108.63	89.6652	179.733
		131.196	45.9758	94.0762	156.151	111.432	71.4078	116.549	117.993	153.392	89.7611	82.4408	57.7317	102.072	98.9572	253.348	74.681	58.6211	143.928	152.22	105.649	108.356	89.8617	117.546	113.652	146.787	167.669	125.344	161.691	157.788	31.6611	145.884	30.2528	219.902	192.075	72.0107	73.5522	228.959	61.1187	112.218	91.4258	59.5157	128.417	74.341	172.435	80.1071	100.172	80.2501	137.682
		147.177	64.2696	149.678	11.9339	98.812	122.098	139.109	74.4971	101.134	63.6233	129.569	245.906	148.3	89.444	132.558	154.74	179.554	104.233	192.701	84.089	161.842	88.5652	136.84	141.397	122.122	171.746	156.417	55.6704	255.747	291.892	172.774	203.454	236.524	173.882	163.402	201.917	72.1514	117.785	140.669	63.2117	113.435	73.514	65.396	113.683	31.5501	95.1983	80.4676	72.6846
		218.625	170.396	258.485	104.259	148.535	125.905	63.2855	237.702	127.546	78.9564	102.999	78.3588	133.049	62.7269	187.33	194.29	169.095	98.4926	144.787	185.514	147.725	153.302	157.502	137.399	138.174	176.983	117.34	102.262	148.771	327.324	155.432	118.052	89.0859	172.089	72.0107	109.645	87.69	73.5438	85.5586	258.724	201.83	70.4415	102.728	91.6063	132.244	61.3777	139.501	65.1556
		120.069	231.12	151.352	147.19	132.433	125.661	144.987	136.957	70.1149	184.354	73.596	129.085	125.322	208.3	124.554	66.8836	87.2151	126.334	221.523	226.261	217.373	114.46	38.5979	216.018	139.154	57.8816	158.193	276.854	236.243	122.175	136.525	68.0631	85.4666	180.032	123.353	80.3323	163.065	147.546	82.1478	55.2608	60.1448	46.2251	148.706	85.6862	106.322	105.978	75.2866	99.5468
		117.573	92.0808	208.907	74.3532	39.3256	136.632	117.074	60.8454	40.3824	221.705	37.5654	99.482	130.542	209.471	234.924	20.0213	141.224	78.8844	86.5202	150.542	253.564	100.572	38.5979	23.4532	154.038	167.669	202.78	162.752	219.889	107.294	169.59	111.579	285.036	173.882	73.6883	116.746	86.6623	70.6125	63.2151	134.762	102.54	139.819	99.1032	157.232	131.739	117.326	123.544	87.5947
		68.81	183.418	171.826	125.139	165.8	72.9966	86.1562	112.807	146.563	99.5318	66.315	160.009	55.0441	87.7979	125.751	48.7388	123.173	97.9515	177.214	197.991	142.308	118.724	144.374	154.187	106.67	261.305	164.321	119.67	107.858	127.112	218.703	192.85	122.135	147.257	131.259	99.9135	45.7253	22.3454	46.432	134.873	282.803	90.7313	118.977	104.987	102.221	168.336	111.907	142.98
		157.492	70.9891	96.165	99.8701	98.7291	90.9449	86.1562	165.761	153.392	183.422	111.472	129.995	32.0487	110.47	227.44	192.084	90.8602	179.212	82.464	163.646	61.2331	190.73	230.19	104.677	113.505	190.058	161.424	118.644	148.012	163.1	168.279	129.426	96.7426	150.923	109.005	187.294	170.289	117.073	98.3665	99.302	176.871	101.038	272.042	78.5417	213.116	138.281	242.263	98.8641
		80.1049	90.6159	123.732	136.816	53.0386	219.096	25.9423	311.712	77.4548	67.5085	113.956	110.15	204.182	166.237	75.318	302.545	123.062	86.7789	90.0036	282.345	142.74	75.2271	113.279	120.242	144.671	85.0953	86.4098	120.886	169.755	125.861	161.75	173.172	76.9614	88.5347	184.314	91.3672	43.8149	122.933	32.0739	39.215	169.696	129.8	94.9763	123.672	85.5721	82.5072	204.948	124.896
		80.1049	77.6073	205.875	138.711	97.4491	125.427	142.262	201.366	96.7469	168.613	81.6737	162.213	110.795	118.268	165.663	118.44	88.7276	123.184	152.22	120.178	177.124	164.781	36.7429	147.492	209.319	97.6825	146.924	98.4068	151.72	40.9257	93.8183	178.307	170.241	162.923	109.005	114.641	218.965	62.0221	180.558	99.571	67.9833	173.793	159.332	85.0381	80.1071	75.34	169.883	104.346
		116.676	142.175	132.234	139.356	135.309	129.629	86.7351	50.5651	143.311	55.8708	132.837	188.386	103.023	160.345	23.0526	193.3	138.048	170.114	203.911	89.6549	216.741	237.688	203.605	188.48	186.809	82.5412	43.2476	78.8101	68.8078	40.9257	47.0123	177.691	195.308	76.1188	149.055	123.257	109.732	70.6125	22.5203	144.254	146.135	34.8675	77.5584	124.719	119.686	196.218	71.0318	121.234
		47.9769	309.967	96.165	160.688	120.76	65.2221	136.488	86.8248	87.7819	165.065	80.567	102.848	121.42	200.004	144.799	189.609	58.6211	199.441	101.473	168.85	166.382	129.11	111.267	156.328	185.337	177.852	52.062	104.054	169.755	84.5764	104.693	93.072	290.559	266.87	134.707	138.609	146.537	52.7735	75.1689	163.033	115.694	100.17	95.4823	132.121	135.087	105.431	84.6581	182.915
		172.313	102.92	132.604	171.97	42.2284	164.917	161.563	142.529	118.376	52.5746	144.907	129.085	148.503	167.613	128.952	194.31	50.0904	108.005	181.452	96.4585	68.634	148.2	209.342	104.677	239.536	161.282	166.993	133.554	144.7	142.174	104.693	85.152	170.241	123.292	97.0365	109.645	164.277	102.725	124.326	121.927	59.5157	168.753	154.268	75.2543	97.3807	165.817	90.1799	87.5947
		133.582	123.322	85.1402	197.922	202.589	179.164	136.571	90.1058	109.368	93.2833	54.1829	99.482	236.617	108.888	159.823	114.664	313.617	108.005	177.214	87.8609	62.7992	92.806	117.546	83.6885	228.981	161.282	179.96	66.8132	96.4278	160.934	47.0123	94.6879	162.016	46.0685	47.3158	48.5065	193.205	84.628	186.245	39.215	119.95	157.173	102.803	208.32	83.6004	156.512	108.922	166.227
		130.683	118.194	285.859	91.2022	135.12	236.9	317.919	133.069	127.546	165.065	142.256	104.091	129.245	132.067	178.814	74.681	92.7295	151.004	193.767	95.4135	135.982	92.806	176.668	132.124	138.174	190.61	167.924	166.398	265.005	103.275	274.809	124.824	117.887	155.517	127.919	154.947	161.684	105.934	46.432	57.8944	203.244	94.8124	200.992	97.9135	85.5721	105.431	88.5058	62.9514
		55.5547	123.322	140.567	88.1375	150.234	87.1026	215.504	196.544	91.4084	61.9878	203.256	164.551	224.432	117.167	126.163	148.272	144.519	121.187	75.9706	95.3484	161.842	148.2	88.1122	123.419	170.049	214.613	172.646	114.632	217.846	246.65	159.015	160.093	72.7787	63.7318	140.827	112.167	129.319	181.921	47.5513	159.768	89.2365	105.01	140.155	40.2274	46.1032	117.326	100.249	100.294
		75.9618	45.9758	123.002	107.02	81.5181	106.35	55.694	40.2973	204.988	212.28	166.785	140.816	147.676	104.5	99.8951	108.245	203.029	85.735	90.0036	295.545	142.308	129.11	80.5676	166.687	158.85	168.726	52.062	217.695	98.9074	99.0994	248.71	214.131	110.904	173.621	129.058	45.52	18.6647	167.782	149.748	74.4331	119.531	169.324	113.735	124.53	127.234	212.647	177.94	96.6509
		68.81	96.7553	187.86	137.691	106.875	118.359	63.2855	143.427	72.2922	136.413	87.0021	127.128	259.93	117.325	151.452	159.484	125.271	132.779	288.558	107.409	258.829	116.5	159.291	190.263	142.718	202.177	107.173	134.785	98.9074	94.2399	48.7717	76.2579	85.954	88.5347	50.3242	100.947	117.273	40.1125	102.754	78.3906	158.259	190.045	115.726	87.6936	113.946	105.516	77.1265	140.941
		53.3212	101.562	174.792	159.613	132.433	136.632	138.863	143.742	109.297	106.994	92.1747	107.343	133.075	66.0668	59.3034	256.682	152.083	78.8844	119.13	150.542	157.44	119.19	169.208	156.328	106.67	289.136	147.171	139.199	62.2639	178.843	177.084	174.559	135.285	99.1995	62.7452	80.3323	134.077	67.6374	140.277	177.115	140.374	105.01	94.9763	220.901	135.476	95.1983	100.276	112.459
		93.1775	140.732	122.066	68.9288	135.12	143.919	186.171	133.069	153.026	95.0108	95.0788	123.808	85.7779	81.9912	195.451	205.724	134.396	255.875	113.89	169.398	213.543	156.581	202.812	147.492	149.783	206.45	140.632	124.292	202.827	215.525	154.627	118.052	117.887	150.8	146.016	43.0596	69.9459	168.605	76.1163	103.22	83.88	65.5828	152.562	71.0276	208.07	71.7213	147.079	111.433
		178.629	94.6567	169.025	98.3753	136.912	142.311	92.7858	167.775	115.838	140.465	184.102	186.158	91.7197	148.903	74.8503	148.828	166.215	85.735	27.1716	95.4135	69.1601	55.4106	136.84	170.302	149.073	148.98	109.792	119.67	217.969	102.983	123.558	115.082	191.85	122.494	169.683	111.025	171.635	123.483	142.374	181.355	91.6033	85.3511	94.5083	78.4667	60.1593	140.725	100.814	121.28
		202.84	82.0266	80.3027	109.75	138.001	65.537	87.3026	212.179	116.797	136.447	231.228	51.8787	156.056	61.6275	34.5852	198.994	177.634	202.006	142.678	119.265	162.47	252.613	188.906	151.31	171.722	228.004	167.303	294.103	112.488	216.937	114.523	80.5926	133.747	132.746	230.941	155.645	100.222	83.1264	217.182	55.1483	53.7828	70.8897	110.913	58.9751	143.286	105.978	171.072	187.844
		156.818	64.2696	80.3027	149.889	135.309	232.841	100.299	154.625	173.261	204.679	146.415	142.545	174.688	66.0668	62.2354	58.0805	80.2596	151.004	81.0422	147.299	90.1163	93.3572	323.591	260.285	180.725	176.983	166.993	146.048	107.858	78.0656	45.3943	182.319	50.6597	231.711	145.878	113.831	234.393	190.746	142.878	165.196	105.685	64.9508	113.735	134.13	207.019	150.712	160.697	90.563
		127.786	82.0266	106.598	112.814	212.604	114.122	175.846	201.366	205.137	132.122	142.033	94.7418	148.503	187.803	92.8983	154.74	162.242	169.622	173.812	155.953	216.741	191.061	170.462	208.338	203.71	278.198	111.767	181.595	167.938	68.7474	111.126	160.318	89.4179	193.467	162.43	96.735	115.992	61.8523	76.1991	94.5437	121.297	24.0969	130.338	220.981	88.4077	201.94	91.8857	191.8
		53.8216	183.418	112.707	99.2374	92.5131	130.685	167.346	140.791	112.501	108.544	92.1747	165.389	61.4574	153.019	278.944	52.8357	138.936	241.097	109.38	100.01	90.2414	102.032	186.002	45.0412	141.629	71.4199	119.038	147.361	124.606	172.534	83.2168	130.321	216.569	72.4066	90.6679	63.4019	138.635	166.846	72.2971	95.3245	146.135	119.87	64.8252	172.653	71.9936	136.953	136.479	209.52
		189.272	185.45	96.0819	54.8852	97.4491	52.811	95.1727	146.631	108.95	144.524	105.451	83.571	138.938	76.6262	194.946	55.4025	207.442	209.825	226.691	164.104	285.723	225.292	111.267	147.578	99.8539	261.305	185.282	133.492	158.662	194.285	137.245	280.181	151.202	188.57	80.8448	164.682	130.597	60.163	163.838	246.375	80.8943	100.613	75.0972	40.2274	139.68	106.384	178.385	203.532
		188.468	160.856	117.446	148.06	121.378	172.19	97.8241	91.7442	177.625	209.278	50.9337	155.513	127.823	213.247	34.5852	58.0805	94.5535	86.7789	140.479	149.114	61.2331	93.3572	220.701	165.236	73.32	64.06	115.608	263.062	176.101	237.817	256.552	129.363	103.458	150.8	115.852	144.59	135.094	27.6286	45.8003	89.2173	85.732	157.173	73.0245	122.614	117.506	144.65	111.209	138.657
		173.885	116.646	196.163	232.286	161.827	58.6105	70.948	117.993	115.838	161.378	173.232	200.174	185.485	130.109	284.977	26.4782	217.892	260.639	226.691	257.852	138.773	211.281	175.99	128.954	161.521	200.606	140.421	102.262	262.266	90.629	176.486	213.566	144.424	170.681	107.058	143.362	132.136	48.3142	68.4502	134.762	93.5175	162.065	12.6398	57.2751	194.752	155.041	59.8458	64.7683
		130.683	126.103	149.475	109.75	142.028	148.331	200.354	132.287	116.797	83.5816	121.077	123.918	207.862	167.414	78.299	171.814	64.6478	197.427	134.568	49.7587	258.872	206.182	144.374	123.419	140.248	156.711	167.303	98.4068	158.573	102.983	66.6802	141.59	76.9614	46.0685	178.116	254.063	132.835	166.334	87.798	79.677	102.54	113.155	78.4704	97.8877	265.113	77.0529	90.3667	97.8958
		178.629	70.9891	150.669	104.259	143.518	153.994	102.235	156.209	90.574	99.5318	191.245	165.989	51.6492	74.4626	183.458	148.984	90.3296	65.3908	140.479	85.3672	123.013	198.209	126.214	127.821	113.563	216.126	176.011	133.554	124.606	122.382	223.259	156.272	235.734	149.735	93.5543	71.9977	20.9005	93.1193	149.748	169.66	59.7701	76.1667	148.133	94.4486	131.739	149.012	135.119	120.206
		218.605	40.8473	106.598	173.749	236.502	189.176	174.444	165.283	198.607	89.8021	133.898	189.813	105.153	120.068	134.357	86.0639	148.802	104.666	203.911	149.114	129.112	123.492	126.214	45.0412	70.5108	199.676	111.767	124.292	193.824	175.104	77.045	141.59	96.7426	56.0001	76.3472	109.561	65.0106	134.389	73.1637	98.7495	9.12648	117.647	96.6716	170.187	147.383	241.227	150.843	205.829
		209.765	43.3816	169.642	74.3532	146.126	148.331	100.299	188.013	104.126	97.3634	66.315	140.816	170.741	68.7204	102.535	156.682	91.0425	244.97	147.508	84.089	240.111	111.104	73.9141	119.716	245.761	177.803	127.821	136.076	229.949	178.843	132.896	122.525	333.366	113.418	135.177	96.2334	132.445	52.7735	120.98	167.266	179.642	181.125	65.396	96.3361	78.686	46.2848	72.0036	94.0322
		75.2417	243.255	47.5491	68.9288	132.369	83.4417	118.173	260.956	111.056	214.093	137.615	86.9511	188.85	229.367	45.6554	180.94	138.048	109.92	86.5202	168.85	123.013	60.5149	158.208	119.716	149.783	241.892	86.4098	241.073	163.441	217.688	189.649	88.8958	94.0276	155.854	150.603	67.4687	70.1133	62.918	143.249	66.3309	94.7316	111.418	120.05	72.3304	117.506	112.621	80.2501	147.056
		147.339	102.92	176.784	160.688	106.576	113.728	42.4962	109.531	70.5105	97.3634	110.928	68.2637	79.2011	139.099	67.3357	180.94	88.7276	115.679	148.288	204.4	144.073	221.898	97.4203	154.419	170.049	97.6825	139.439	333.566	235.234	78.0656	48.7717	159.404	301.183	193.467	119.565	160.373	111.393	146.579	160.811	73.8827	97.3095	59.3612	91.7843	57.2751	195.009	143.881	112.246	103.892
		86.3824	106.216	122.066	11.9339	59.2281	137.405	94.8171	193.095	194.314	154.443	75.3822	107.343	124.421	137.011	203.518	100.458	134.396	97.9515	27.1716	99.7656	171.547	61.3807	30.0173	88.148	248.14	134.553	125.306	120.12	140.532	81.6408	199.008	94.7545	90.9622	123.292	156.183	199.324	43.7635	150.986	91.3686	167.365	156.231	87.7821	49.6012	156.489	139.93	121.416	115.522	126.226
		101.463	115.918	196.428	106.313	106.875	117.214	156.066	142.795	85.3786	224.757	114.024	146.694	78.5192	220.08	43.2693	173.454	245.336	124.774	95.858	87.8609	91.3375	73.3693	186.002	162.454	166.179	125.324	108.916	311.284	280.166	68.7474	93.1623	156.905	89.0859	110.868	111.981	64.8251	111.393	138.921	122.025	36.4694	104.522	46.2251	49.6012	98.1505	66.2175	62.1226	108.711	114.14
		224.742	125.514	125.424	124.792	204.948	92.2633	211.615	66.3615	274.073	164.052	148.826	83.571	67.7263	108.479	92.8983	132.497	114.601	113.174	96.0104	107.409	256.096	116.272	73.9141	123.061	150.952	232.126	146.924	155.956	68.8078	301.143	136.948	88.8958	119.603	250.417	171.843	116.746	135.657	211.677	120.882	29.8549	83.6446	160.991	125.233	156.658	78.686	126.042	100.249	84.8576
		92.6425	142.175	125.424	99.1051	83.4768	88.8106	218.592	231.835	62.3208	102.054	131.874	138.578	109.597	224.429	121.972	76.5245	138.022	187.587	127.927	119.796	62.7992	102.032	206.735	162.454	362.647	201.971	167.953	55.6704	144.7	147.281	132.896	111.579	242.792	164.784	129.058	104.447	169.324	157.537	96.4592	100.306	99.4839	24.0969	157.551	102.262	197.506	132.639	146.873	148.13
		58.5907	72.0679	245.619	105.909	91.4205	73.1498	91.434	169	116.855	61.9878	50.9337	116.772	94.3659	136.583	102.535	193.3	120.9	86.4221	212.882	149.093	124.88	38.5827	135.952	173.979	75.9173	162.488	196.76	146.2	230.534	111.241	136.525	147.444	216.85	288.394	86.506	118.46	20.9005	48.3142	254.508	147.67	162.342	100.947	147.128	107.381	113.778	113.484	98.7337	141.78
		123.279	125.892	84.6834	119.123	159.808	52.811	25.9423	122.06	87.0254	118.181	120.968	116.81	110.795	91.9561	74.0374	90.6886	112.692	220.285	214.525	163.263	202.461	131.279	88.1122	228.764	226.243	85.0953	156.473	143.351	63.3729	159.361	150.532	68.0631	89.4179	110.868	72.5687	104.447	43.8149	37.5068	174.091	105.571	153.475	36.8214	107.246	116.132	116.269	96.7698	157.023	149.447
		125.196	166.266	79.1225	97.3792	163.691	65.2221	198.919	54.086	87.0254	185.201	201.735	76.9435	61.4574	90.7106	173.228	144.49	21.3177	169.622	142.678	145.442	41.4365	75.2271	87.8579	144.17	73.32	218.793	185.282	178.346	254.499	107.294	154.884	94.6879	201.936	203.998	142.993	94.22	184.564	114.763	163.619	137.237	205.878	69.9548	107.282	212.785	149.787	69.3731	168.733	83.403
		75.9618	71.8161	191.217	99.1051	93.3604	238.809	95.1727	129.869	156.908	89.8021	40.7878	85.2007	165.563	263.463	134.666	119.388	106.168	151.607	116.989	265.785	129.112	199.297	36.7429	226.996	128.174	143.588	147.171	110.057	235.111	126.28	45.3943	106.604	103.458	63.7318	146.016	129.111	130.597	84.628	232.727	64.4479	100.009	84.7485	86.5601	115.697	173.248	78.694	111.907	137.682
		129.521	152.171	69.8126	82.1503	182.117	137.852	100.728	86.2817	40.3824	55.8708	129.825	120.232	154.303	179.397	125.339	112.072	178.741	248.847	168.952	105.691	115.641	55.4106	104.594	108.069	81.9814	134.553	158.193	42.5084	114.564	269.87	222.69	145.605	91.4194	202.39	139.843	88.4448	148.985	159.165	71.5238	121.677	153.826	70.4415	136.602	147.362	171.294	94.1283	75.2866	198.492
		101.463	189.904	106.168	173.749	145.729	87.1026	169.237	76.0101	70.1149	120.427	73.596	188.386	232.166	189.222	85.1665	117.618	203.681	151.607	224.622	100.492	108.356	189.207	104.742	138.793	160.911	196.065	147.336	204.269	96.4278	126.28	136.948	279.473	131.236	253.204	87.5297	201.402	91.3705	130.361	125.305	106.525	91.8329	173.342	145.403	77.8383	144.219	137.655	101.677	96.5228
		323.781	246.314	116.552	171.281	83.4768	72.61	91.434	90.1058	231.26	202.68	110	94.0365	86.4982	144.024	60.6353	168.163	120.704	365.45	103.254	122.669	138.918	89.8617	128.494	141.397	182.81	142.928	161.424	262.475	145.846	100.996	193.358	30.2528	201.936	72.4066	131.523	110.243	73.2466	136.799	125.83	52.5257	97.3095	111.418	101.74	58.9751	117.382	104.48	84.4046	72.6846
		172.314	217.293	155.132	126.918	147.305	90.9449	74.5595	74.4971	112.501	156.117	161.94	178.065	145.929	160.115	299.703	52.8357	136.057	162.399	214.525	101.557	103.516	119.19	215.546	145.684	193.676	196.065	144.173	191.942	129.867	100.996	205.964	181.44	135.873	163.673	111.573	48.5065	100.338	129.044	186.521	98.8647	118.758	130.65	64.8252	162.312	117.615	136.953	149.459	86.1388
		89.0575	183.556	211.241	147.19	231.61	132.91	178.022	229.818	147.922	153.621	154.781	60.4539	180.02	93.2761	123.026	72.7114	180.464	115.679	181.452	105.691	162.005	296.279	139.726	23.4532	109.453	79.8702	289.738	110.877	148.012	107.973	66.6802	49.3419	155.64	134.171	111.981	114.641	134.077	49.0218	60.9525	77.8227	162.198	84.7485	109.583	48.3468	133.581	48.975	139.501	98.8641
		147.339	209.143	80.7269	62.9065	97.612	45.5771	196.876	73.8569	103.338	87.1543	87.0802	154.152	91.7197	108.479	62.2354	102.214	180.795	234.623	171.326	89.6549	69.1601	61.3807	191.774	147.578	122.122	71.4199	176.011	185.394	145.846	63.0961	55.6824	160.318	164.055	228.205	125.174	195.025	87.501	138.921	22.5203	160.432	135.636	128.417	44.7333	132.558	54.4347	71.7213	82.5093	114.372
		120.069	59.3125	64.0434	197.547	97.612	37.531	86.7351	161.836	77.4548	193.306	146.415	99.7613	122.82	148.841	111.649	90.6886	103.989	202.068	82.464	147.299	236.669	60.5149	201.879	103.621	99.8539	138.678	223.65	42.5084	233.085	84.5764	123.558	106.604	124.635	208.819	226.902	137.836	65.0106	181.71	117.384	170.733	91.8329	77.1444	78.2663	153.504	136.24	54.7186	117.223	149.447
		218.625	43.3816	94.0762	98.3753	191.853	192.601	215.424	200.17	213.092	116.062	111.472	66.8838	155.288	119.94	74.0374	85.7463	21.3177	125.129	273.971	136.916	111.616	131.279	159.291	240.081	111.413	116.627	196.76	110.877	138.888	160.934	55.6824	169.478	167.017	150.923	61.6954	109.086	208.835	155.459	105.048	207.115	129.306	125.79	151.142	167.159	127.617	116.4	261.681	198.492
		129.521	168.724	294.171	97.598	114.203	138.532	136.488	109.531	133.776	158.085	33.6384	76.9435	94.5618	263.16	254.501	94.1539	106.168	86.4221	192.56	152.085	261.089	116.272	230.19	142.239	150.468	159.958	193.766	88.4642	193.824	111.241	152.98	158.786	171.027	86.2524	179.959	148.625	51.3534	111.699	114.062	73.8827	92.2784	81.4024	89.6459	235.244	54.4347	154.819	22.4128	159.359
		92.6425	248.491	47.5491	135.722	321.715	142.311	130.869	129.869	100.099	122.357	40.7878	86.9511	174.969	93.2761	331.046	134.861	193.673	121.236	173.812	349.809	237.702	38.5827	121.471	134.789	166.179	233.06	205.861	99.9581	61.7903	217.133	177.084	94.0865	148.357	155.854	185.13	71.9977	146.432	131.699	147.062	95.0652	79.0719	171.022	126.006	81.7823	116.359	36.833	98.3859	100.47
		47.583	135.376	56.4031	100.129	142.107	171.927	65.6186	131.973	116.855	136.413	203.256	116.772	180.36	167.908	125.339	76.5245	320.862	121.236	127.927	100.492	135.982	109.076	190.51	173.506	152.823	179.194	76.4321	85.5336	198.639	111.631	207.633	127.237	72.7787	165.61	131.062	80.0875	134.753	188.744	101.777	68.7587	156.231	143.273	80.016	124.719	108.25	94.0596	141.741	141.324
		194.908	226.857	79.1225	216.71	53.0386	137.405	149.7	54.086	109.368	69.9774	114.024	187.037	135.22	152.554	112.796	214.296	180.606	104.233	113.89	209.321	103.516	271.825	145.781	225.579	152.823	138.678	76.4321	202.573	140.336	208.096	93.1623	76.2579	91.4194	74.8772	89.6779	67.4687	43.7635	262.687	62.094	106.151	90.8602	65.1985	171.627	106.861	144.219	152.142	45.1557	112.027
		118.882	77.6073	116.552	235.954	120.76	103.376	178.022	113.753	81.2278	87.1543	81.6737	194.93	78.7243	139.099	130.249	225.992	119.358	88.0958	144.787	208.744	111.616	53.4123	149.435	86.5462	165.079	100.143	167.924	163.101	63.3729	94.2399	71.1032	326.387	193.345	152.444	69.5694	51.877	86.3537	127.113	114.062	100.143	116.588	144.661	175.51	77.8383	176.079	36.833	158.023	164.396
		196.686	126.103	303.227	73.8777	86.3115	246.734	188.256	145.117	122.344	212.447	81.8728	94.7418	148.802	110.47	130.466	173.464	82.1734	148.265	201.228	136.057	139.354	103.224	104.965	127.821	247.852	136.279	117.34	133.492	129.867	122.175	208.85	168.288	131.236	164.784	47.3158	80.0875	156.032	184.23	125.62	137.365	67.9833	167.594	51.3705	179.208	180.11	132.639	80.4676	70.4142
		128.284	106.216	85.1402	91.4855	106.576	25.4261	210.166	142.795	162.31	161.378	97.665	144.468	92.3667	166.237	74.8503	100.863	95.7098	104.666	151.967	119.265	264.155	53.4123	113.279	151.616	113.563	89.3038	164.321	135.88	151.854	255.401	207.633	93.072	167.722	132.746	127.919	99.9135	17.534	68.5367	44.0697	107.396	158.259	157.335	77.5584	116.401	148.623	149.012	165.971	100.677
		99.3621	267.41	95.7798	197.922	81.5181	189.176	97.8241	180.061	198.607	102.054	175.858	60.0117	112.491	91.5251	121.972	108.245	120.9	124.774	116.989	175.977	90.2414	270.332	154.002	172.714	138.31	64.06	176.811	146.2	148.771	31.6611	334.919	206.265	94.0276	192.075	112.867	128.373	115.992	119.688	71.5238	61.9533	224.975	73.514	74.3099	99.5157	153.467	106.791	168.993	78.7201
		104.063	87.1736	107.81	119.163	98.812	167.29	55.694	114.777	62.3208	126.024	54.1829	203.108	94.3659	91.5251	276.77	217.082	134.382																		140.105	110.041	87.69	131.699	83.0505	63.2117	98.5412	117.991	114.396	156.019	106.322	129.945	139.62	173.815
		104.063	240.139	160.052	91.2022	116.409	191.695	176.043	62.9327	81.0602	107.567	176.794	51.8787	51.6492	46.1997	112.796	110.223	76.9511																		171.882	116.757	70.1133	93.1436	168.884	77.8227	103.91	123.33	101.182	140.579	179.21	99.2074	121.898	121.234
		47.583	115.918	48.108	161.162	123.589	125.905	179.513	154.625	77.9368	183.422	169.607	127.128	192.31	108.888	130.249	72.8456	128.437																		135.81	124.953	109.227	102.725	68.4502	51.514	197.087	76.1667	89.6459	75.2543	72.9739	134.077	111.209	178.038
		147.177	101.562	137.137	94.048	116.445	58.6105	102.31	122.06	30.4494	106.994	131.874	35.8159	130.542	89.31	210.301	138.393	90.8602																		104.843	185.866	132.964	105.934	152.724	169.66	94.7316	154.766	114.396	64.7574	100.636	126.042	141.269	97.8958
		136.227	40.8473	168.855	82.1503	110.384	174.339	197.332	114.777	196.448	237.639	130.012	144.468	109.597	74.4626	194.698	26.4782	50.0904																		133.965	111.025	82.0708	22.3454	126.522	73.4905	104.522	34.8675	120.058	134.13	86.0081	85.8204	148.882	184.568
		89.0575	92.0808	87.378	161.162	99.0452	92.2633	255.922	131.973	96.7469	122.357	142.256	134.981	199.391	81.9912	179.704	72.8456	103.989																		110.968	64.856	18.6647	133.4	75.1689	121.2	195.959	154.766	95.947	128.04	127.617	113.233	88.5058	219.317
		55.5547	94.6567	114.007	105.909	150.234	37.531	140.964	86.2817	128.779	177.181	37.5654	160.199	118.719	127.341	80.2084	119.388	125.271																		70.6615	172.114	125.597	211.677	106.909	49.1698	62.89	157.759	95.9022	72.3304	87.9303	140.725	135.119	50.0121
		128.524	193.102	118.028	128.906	42.2284	163.92	149.7	117.631	103.338	158.183	129.569	154.34	166.278	136.583	168.948	102.566	123.195																		164.147	158.22	152.634	110.332	45.4316	51.514	148.628	109.957	85.5663	50.2728	181.425	154.819	170.27	71.5566
		113.58	125.514	107.81	97.3792	142.028	113.728	102.31	145.274	213.092	141.626	129.648	166.709	60.964	144.024	136.174	205.761	164.407																		195.191	91.7916	156.636	175.015	148.299	182.953	104.399	138.106	78.4704	117.777	173.754	253.718	144.502	51.44
		117.573	72.0958	126.965	73.8777	167.942	135.651	116.549	155.3	94.8204	164.052	33.6384	79.0117	113.811	62.7269	196.712	189.609	91.0425																		104.389	99.0436	60.1891	150.986	85.5586	48.6474	127.145	84.9262	150.223	113.683	106.073	119.257	102.17	89.4707
		53.8216	132.813	141.624	135.722	88.8247	107.183	144.987	171.654	91.4084	74.0426	104.194	109.749	95.8408	263.463	67.3357	173.454	179.554																		240.116	179.469	104.409	92.8377	60.9525	133.675	59.4145	124.476	134.929	142.629	190.384	127.825	146.057	141.324
		127.786	170.907	139.083	126.918	110.169	206.433	119.272	146.631	247.749	184.354	104.194	78.3588	124.421	150.316	50.359	148.272	148.648																		111.573	114.066	41.7013	59.8822	73.1637	66.3309	100.009	143.273	113.892	156.052	79.1017	112.621	207.239	126.226
		159.314	98.7178	80.7269	84.6521	229.624	49.3098	186.259	98.5604	135.742	142.626	133.898	165.389	145.234	213.247	136.485	48.7388	141.116																		70.6615	88.7844	150.293	49.0218	120.573	77.2745	138.868	210.402	120.058	78.4667	100.604	187.381	146.873	100.294
		53.3212	98.7178	48.108	153.611	154.998	46.0155	144.81	74.5834	148.849	164.038	134.635	138.44	85.7779	98.9572	151.442	132.105	90.7626																		131.523	110.216	189.85	184.407	44.0697	189.989	194.563	139.819	101.182	189.02	83.6004	54.7186	219.211	166.18
		128.222	156.558	137.061	148.06	147.305	85.8242	126.205	69.8324	183.441	140.465	59.2891	175.675	178.278	204.928	124.554	197.11	79.0018																		179.865	48.1246	209.005	37.5068	106.166	182.384	107.108	216.436	122.023	156.052	199.888	100.172	150.025	69.3719
		267.441	183.556	118.566	94.048	111.432	81.3715	213.493	263.148	120.35	83.5816	75.3822	188.579	86.4982	104.5	255.632	112.805	146.025																		124.367	89.6034	87.501	62.918	47.5513	82.8511	106.851	97.5679	97.3375	146.214	53.4414	100.514	25.847	125.613
		116.771	133.72	64.0434	99.2374	39.3256	117.214	138.863	203.708	133.776	78.9564	87.0802	133.408	200.762	89.31	113.277	164.092	115.672																		172.6	128.626	17.534	143.398	45.4316	95.0652	76.6003	107.787	129.8	71.0276	217.697	146.474	45.1557	36.2076
		193.994	105.349	151.352	112.814	149.428	216.553	99.5066	33.4939	81.0602	129.261	105.451	104.091	155.288	68.7204	157.694	85.7463	115.672																		246.823	156.511	97.3378	142.369	136.853	67.7586	125.767	85.7146	84.357	106.861	132.244	195.118	25.847	50.0121
		75.2417	154.804	84.6834	67.8043	142.864	113.25	42.4962	117.266	63.63	293.371	177.024	60.4539	145.576	162.731	125.751	156.917	287.066																		115.117	88.4448	66.6357	165.313	140.669	77.6619	115.694	109.957	154.268	120.352	174.798	99.916	191.68	78.7201
		47.9769	130.122	173.172	122.244	86.3115	45.5771	74.5595	140.791	245.432	95.0419	115.657	181.609	107.163	160.235	122.448	94.1539	160.933																		131.062	141.566	169.593	61.8523	106.166	49.1698	213.307	119.612	98.5649	115.697	149.471	191.158	77.3765	188.672
		144.054	72.0679	95.7798	67.8043	164.493	122.098	100.728	145.15	198.461	52.5746	106.938	140.421	145.929	215.432	148.341	86.0639	114.601																		154.52	129.111	95.8311	146.579	147.438	158.907	68.6647	142.655	84.357	160.242	171.995	124.304	85.3407	89.4707
		116.676	129.323	56.4031	122.162	149.84	113.25	87.3026	33.4939	238.282	129.689	218.859	131.559	125.322	141.084	120.263	176.33	80.2596																		166.32	197.975	48.3703	27.6286	196.808	126.178	62.89	84.9262	101.74	204.956	86.0081	48.975	120.219	147.392
		221.762	182.161	179.133	138.711	223.022	107.566	189.148	98.5604	100.099	74.0426	70.7039	35.8159	112.561	209.375	154.712	178.671	113.229																		115.757	86.2363	120.047	147.546	207.636	36.4694	92.4077	110.519	94.5083	165.701	71.2165	153.815	111.851	142.98
																																				226.22	186.368	78.4083	168.254	125.813	176.757	162.342	162.065	74.341	89.6171	164.587	155.759	185.469	130.611
																																				133.253	86.2363	60.1891	64.9346	125.305	171.897	93.5175	155.07	120.222	121.785	149.1	147.961	74.2689	136.109
																																				159.899	93.0725	134.563	73.5438	150.152	227.836	83.88	160.207	120.731	142.554	172.626	129.631	247.961	114.372
																																				95.8143	181.822	149.779	168.57	32.0739	100.306	88.8269	99.6417	72.5549	87.3902	154.132	93.3875	100.276	107.674
																																				83.9446	156.511	133.62	164.131	76.1991	126.813	167.71	99.434	130.685	140.579	70.8688	128.905	133.89	227.903
																																				133.047	211.454	202.75	92.8377	158.048	137.365	98.0181	209.044	72.5549	141.939	75.94	138.281	90.3667	115.638
																																				124.367	128.183	132.136	163.328	122.025	64.4479	134.609	99.6417	175.095	116.416	130.868	19.9912	115.522	74.2978
																																				115.117	124.163	134.788	131.845	63.2151	48.6474	92.4077	119.612	62.3511	115.056	127.234	227.987	108.312	195.417
																																				69.5694	161.552	180.15	134.536	176.522	93.9766	90.8602	64.9508	82.7258	87.6936	87.9303	104.48	149.459	74.2978
																																				153.675	138.172	86.6623	61.1187	102.754	151.348	89.2365	85.3511	74.3099	155.899	60.6828	198.313	146.694	36.2076
																																				128.483	94.22	184.562	117.073	120.068	65.1947	164.955	103.036	90.5573	124.631	179.21	67.669	89.8192	118.281
																																				195.191	213.993	251.995	64.9346	186.245	170.689	61.8835	260.626	103.795	107.381	93.2053	46.2848	102.17	75.2006
																																				135.339	164.811	74.7095	131.948	140.277	77.6619	128.265	65.5828	105.945	150.468	181.821	79.4229	82.5093	115.638
																																				98.6516	45.52	83.6945	134.389	160.639	68.7587	103.91	238.672	108.572	149.33	46.1032	108.617	85.3407	39.5468
																																				140.827	176.212	115.967	112.798	168.884	29.8549	9.12648	117.991	169.405	146.399	92.1228	106.384	151.689	82.4049
																																				72.5687	128.626	45.7253	165.313	45.8003	128.692	85.732	85.7146	198.017	133.543	184.184	188.188	233.42	136.109
																																				169.543	82.074	120.442	130.909	120.882	81.8693	76.6003	73.4208	171.688	159.039	166.365	65.2941	132.866	70.4142
																																				53.5389	73.2204	120.047	178.002	98.3665	107.396	80.8943	110.519	62.3511	64.7574	135.087	127.825	62.4111	129.793
																																				62.7452	77.1556	125.26	112.798	168.986	118.319	172.825	124.476	133.35	128.42	31.5501	155.999	124.435	151.891
																																				104.843	110.216	114.17	159.165	108.968	95.3245	60.1448	90.3964	96.6716	89.6171	140.66	62.1226	22.4128	62.9514
																																				73.6883	175.641	155.948	129.044	160.602	111.25	92.2784	146.113	73.0245	102.262	87.6379	75.34	114.177	64.7683
																																				76.3472	73.2204	150.293	46.4336	112.689	65.1947	147.172	266.121	106.095	50.2728	87.6379	113.484	95.0611	151.826
																																				104.468	151.505	95.8311	210.509	120.98	182.632	83.6446	99.9553	44.7333	142.585	81.0792	113.775	185.121	184.568
																																				112.867	131.473	91.3705	67.6374	146.635	56.0209	81.1536	149.496	120.05	137.873	119.028	60.2037	186.859	138.838
																																				231.815	48.1246	97.4167	100.847	118.549	55.2608	127.145	234.113	109.583	67.434	75.94	19.9912	162.103	169.027
																																				87.5297	91.3672	48.3703	86.6617	113.014	153.695	191.851	73.441	106.095	84.3912	53.4414	107.299	97.8271	96.5228
																																				133.965	119.785	70.1323	180.655	160.341	128.692	120.367	77.1444	142.008	123.672	60.6828	112.7	62.4111	69.3719
																																				61.6954	119.785	146.432	168.57	178.66	126.816	195.959	79.4955	95.9022	137.873	79.1017	108.036	138.609	162.822
																																				160.857	218.806	85.1264	78.8407	106.647	149.279	209.986	180.564	60.5744	162.83	151.469	195.125	60.8068	361.287
																																				172.259	173.483	111.636	147.794	99.6646	134.05	105.905	79.9752	98.1762	148.388	199.083	93.5964	118.29	122.189
																																				66.2072	190.075	235.001	252.615	184.624	108.068	159.267	114.492	230.185	242.79	284.155	171.357	69.1081	124.641
																																				31.3345	199.957	124.944	74.3957	200.483	73.746	153.219	197.907	194.061	154.221	290.356	216.634	227.615	84.1651
																																				175.345	175.487	133.078	162.786	154.615	108.131	184.661	233.487	141.606	61.888	103.572	195.924	241.15	144.608
																																				118.874	182.047	262.422	53.2007	152.11	127.771	163.509	44.5293	220.082	67.4212	103.559	184.581	87.656	112.67
[truncated: 54 more columns]
