# Supplementary material for: Lineage does not regulate the sensory synaptic input of projection neurons in the mouse olfactory bulb
Source: eLife. 2019 Aug 27;8:e46675. doi: 10.7554/eLife.46675 (PMC6744224; doi:10.7554/eLife.46675)
Supplement: Figure 3—source data 2. [file elife-46675-fig3-data2.xlsx]

## Sheet: Real NNDs OB clones (E12.5)
		Sanchez-Guardado and Lois
		Lineage does not regulate the sensory synaptic input of projection neurons in the mouse olfactory bulb
		Figure 3 - source data
		Figure 3E
		Real NNDs from OB clones (E12.5)
		OB clone #1	OB clone #2	OB clone #3	OB clone #4	OB clone #5	OB clone #6	OB clone #7	OB clone #8	OB clone #9
		573.892	1329.6	607.521	671.9	408.005	586.441	424.882	1034.8	825.4
		573.892	689.5	84.7479	1003.5	408.005	589.645	151.429	830.8	1007.7
		939.693	689.5	322.874	1028.5	712.108	278.9	151.429	572.4	869.9
		759.015		84.7479	671.9		718.338	379.362	245.2	825.4
		601.715		107.82			278.9	379.362	245.2	949.8
				107.82			325.813	424.882	236.6
				192.312			552.213	492.537	557.4
				192.312			174.552	492.537	236.6
				441.856			174.552	695.819	557.4
				43.3957			552.213	539.985
				43.3957			800.941	157.428
				834.488			670.981	400.001
							141.631	157.428
							141.631	516.301
								159.591
								202.909
								400.001
								347.112
								202.909
								462.118
								347.112
								462.118

## Sheet: Real NNDs neocortex (E12.5)
		Sanchez-Guardado and Lois
		Lineage does not regulate the sensory synaptic input of projection neurons in the mouse olfactory bulb
		Figure 3 - source data
		Figure 3E
		Real NNDs from OB clones (E12.5)
		clone #1	clone #2	clone #3	clone #4	clone #5	clone #6
		121.99	56.8891	145.532	66.9309	93.5937	236.947
		62.2786	56.8891	413.649	70.9412	131.168	120.15
		62.2786	144.026	112.893	64.2368	165.263	255.474
		54.1562	271.525	139.508	109.139	67.7755	150.378
		54.1562	106.055	139.508	140.504	131.168	61.2822
		162.786	147.372	112.893	201.754	150.347	68.0814
		159.229	196.892	138.796	64.2368	56.3256	142.477
		52.0335	103.508	114.207	83.6709	44.442	82.2122
		52.0335	98.8552	145.532	66.9309	44.442	61.2822
		74.697	85.6858	195.292	109.139	71.7528	68.0814
		74.697	106.055	162.945	130.545	83.5871	125.119
		118.657	148.698	162.945	115.667	89.8255	117.873
		89.364	97.4113	80.5925	105.687	83.5871	108.27
		65.0063	97.4113	30.4381	90.9557	60.0135	108.27
		180.599	257.814	30.4381	90.9557	137.991	70.7671
		31.9664	85.6858	247.031	115.667	72.298	70.7671
		31.9664	123.704	111.051		72.298	170.298
		71.9439	103.508	57.7395		131.835
		71.9439	274.437	57.7395		138
		125.375	31.6199	123.712
		62.2583	31.6199	290.476
		54.5393	46.469	170.201
		35.0293	159.619	34.9269
		35.0293	487.771	32.346
		64.389		32.346
		121.99		45.3806
		62.3983
		98.0587
		84.0598
		40.8761
		40.8761
		48.7831
		48.7831
